# Supplementary material for: Folate-Equipped Cationic Liposomes Deliver Anti-MDR1-siRNA to the Tumor and Increase the Efficiency of Chemotherapy
Source: Pharmaceutics. 2021 Aug 13;13(8):1252. doi: 10.3390/pharmaceutics13081252 (PMC8399439; doi:10.3390/pharmaceutics13081252)
Supplement: Supplementary file 1 [file pharmaceutics-13-01252-s001.zip]

Archive with 1 entries (1 files):
- pharmaceutics-1289491-supplementary.pdf
